# Supplementary material for: Gender-Attributed Persona Prompts and the Diagnostic Accuracy of Proprietary and Open-Weight Large Language Models in Chagas Disease and Visceral Leishmaniasis: A Paired Experimental Study
Source: Healthcare (Basel). 2026 May 19;14(10):1385. doi: 10.3390/healthcare14101385 (PMC13206528; doi:10.3390/healthcare14101385)
Supplement: Supplementary file 1 [file healthcare-14-01385-s001.zip]

Archive with 1 entries (1 files):
- healthcare-4313374-supplementary.pdf
